# Supplementary material for: The Prevalence and Genetic Diversity of Porcine Circoviruses (PCVs) during 2017–2023 in Guangdong Province, China
Source: Animals (Basel). 2023 Nov 24;13(23):3640. doi: 10.3390/ani13233640 (PMC10705073; doi:10.3390/ani13233640)
Supplement: Supplementary file 1 [file animals-13-03640-s001.zip]

Archive with 1 entries (1 files):
- animals-2657267-supplementary.pdf
